# Supplementary material for: The E2F4 prognostic signature is also predictive of the pathological response of breast cancer to chemotherapy
Source: Breast Cancer Res. 2015 Apr 10;17(1):54. doi: 10.1186/s13058-015-0559-2 (PMC4391546; doi:10.1186/s13058-015-0559-2)
Supplement: Additional file 1: Table S1. — Presenting a description of the eight public breast cancer datasets. [file 13058_2015_559_MOESM1_ESM.xls]

## Sheet: Table S1
Table S1 : Description of the eigth public breast cancer data sets
Reference	Source of data	N° of tumor samples	N° of HR+/HER2- samples with pCR available	Technological platform
Hess et al., J Clin Oncol 2006	http://bioinformatics.mdanderson.org/ pubdata.html	133	78	Affymetrix U133 A
Bonnefoi et al., Lancet Oncol 2007	GEO database GSE6861/GSE4779	161	31	Affymetrix X3P
Popovici et al., Breast Cancer Res 2010	GEO database GSE20194	278	37	Affymetrix U133 A
Tabchy et al., Clin Cancer Res 2010	GEO database GSE20271	178	94	Affymetrix U133 A
Hatzis et al., JAMA 2011	GEO database GSE1456	508	280	Affymetrix U133 A
Iwamoto et al., J Natl Cancer Inst 2011	GEO database GSE22093-23988	164	44	Affymetrix U133 A
Silver et al., J Clin Oncol 2010	GEO database GSE18864	84	0	Affymetrix U133 plus 2.0
Desmedt et al., J Clin Oncol 2011	GEO database GSE16446	120	18	Affymetrix U133 plus 2.0
