# Supplementary material for: The E2F4 prognostic signature is also predictive of the pathological response of breast cancer to chemotherapy
Source: Breast Cancer Res. 2015 Apr 10;17(1):54. doi: 10.1186/s13058-015-0559-2 (PMC4391546; doi:10.1186/s13058-015-0559-2)
Supplement: Additional file 2: Table S2. — Presenting the E2F4 metagene-based classification and clinicopathological correlations. [file 13058_2015_559_MOESM2_ESM.xls]

## Sheet: Feuil1
Table S2 : E2F4 metagene-based classification and clinico-pathological correlations
Characteristics	N	E2F4 metagene-based classification		p-value
		low-risk (n=335)	high-risk (n=247)
Age, n=582				0.736
<=50 years	320	182 (54%)	138 (56%)
>50 years	262	153 (46%)	109 (44%)
Clinical tumor size (cT), n=580				0.534
cT1	45	28 (8%)	17 (7%)
cT2-4	535	305 (92%)	230 (93%)
Clinical axillary lymph node status (cN), n=571				0.000264
cN0	199	135 (41%)	64 (26%)
cN1-3	372	193 (59%)	179 (74%)
Histological type, n=240				0.0189
IDC	184	90 (71%)	94 (83%)
ILC	10	9 (7%)	1 (1%)
other	46	28 (22%)	18 (16%)
Grade, n=529				< 1.0E-06
1	47	37 (12%)	10 (4%)
2	270	180 (60%)	90 (39%)
3	212	83 (28%)	129 (56%)
Pathological complete response (pCR), n=582				0.000751
no	512	308 (92%)	204 (83%)
yes	70	27 (8%)	43 (17%)
IDC, invasive ductal cancer; ILC, invasive lobular cancer; DFS, disease-free survival
